# Supplementary material for: In Silico Analysis and Functional Characterization of Antimicrobial and Insecticidal Vicilin from Moth Bean (Vigna aconitifolia (Jacq.) Marechal) Seeds
Source: Molecules. 2022 May 19;27(10):3251. doi: 10.3390/molecules27103251 (PMC9145308; doi:10.3390/molecules27103251)
Supplement: Supplementary file 1 [file molecules-27-03251-s001.zip]

Archive with 2 entries (2 files):
- Supplementary_Figure-4.24.pdf
- Supplementary_Tables-4.24.xlsx
